# Supplementary material for: Cognitive effects of intravenous Ketamine in treatment-resistant depression: A systematic review
Source: Psychol Med. 2026 May 8;56:e133. doi: 10.1017/S0033291726103961 (PMC13161796; doi:10.1017/S0033291726103961)
Supplement: Chavigny et al. supplementary material [file S0033291726103961sup001.xlsx]

## Sheet: Cohort_Map_All
Table S1 Cohort Map Identifying Shared Samples Across Included Studies
Cohort_Family	Trial_Registration	Country	Site(s)	Recruitment_Period	Papers_in_Family	Overlap_Status	Primary_Report_for_Counting	Secondary_Papers_Unique_Contributions
Guangzhou ChiCTR Mood Disorders Program (Ketamine IV)	ChiCTR-OOC-17012239	China	Affiliated Brain Hospital of Guangzhou Medical University (Guangzhou Huiai Hospital)	Sept 2016 – Jan 2018 (project stopped early)	Zhou 2018; Zhou 2021; Zhou 2022; Zheng 2019; Weijian 2019	Confirmed overlap (same registered trial/program)	Zhou 2022 (largest cohort report; N up to 136)	Zhou 2018: domain outcomes; Zhou 2021: cognition + suicidality; Zheng 2019: cognitive outcomes; Weijian 2019: anxious vs non-anxious subgroup; Zhou 2022: mediation/anti-suicide analyses
Guangzhou ChiCTR TRD Substudy (possible within same program)	ChiCTR-OOC-17012239	China	Affiliated Brain Hospital of Guangzhou Medical University	Sept 2016 – Dec 2017 (per paper)	Chen 2021	Overlap possible (shared registration/site; differing eligibility suggests subset or parallel analysis)	Chen 2021	N/A (single paper)
Taipei Veterans General Hospital (TVGH)	UMIN000016985 (Chen 2022); Not reported (Chen 2018)	Taiwan	Taipei Veterans General Hospital (TVGH) outpatient clinic	2012–2015 (confirmed for Chen 2022; unclear for Chen 2018)	Chen 2018; Chen 2022	Possible overlap	Chen 2022 (registered; recruitment period reported)	Chen 2018: early cognitive findings
Murrough/Mount Sinai–Baylor RCT (Ketamine vs Midazolam)	NCT00768430	USA	Baylor College of Medicine; Icahn School of Medicine at Mount Sinai	Nov 2010 – Aug 2012	Murrough 2015; Keilp 2021	Confirmed overlap (same parent RCT)	Keilp 2021	Murrough 2015: neurocognitive outcomes within same RCT
ELEKT-D trial (Ketamine vs ECT)	NCT03113968	USA (5 academic sites)	Multisite (per trial)	Apr 7, 2017 – Nov 11, 2022	Kumar 2024; Jha 2024; Kumpf 2025	Confirmed overlap (same registered trial)	Kumpf 2025 (cognition outcomes)	Kumar/Jha: additional cognition or predictor analyses as reported
Phillips Ottawa single-center TRD ketamine trial	NCT01945047	Canada	University of Ottawa Institute of Mental Health Research; Royal Ottawa Mental Health Centre	Not reported	Phillips 2022	Independent cohort (single paper in review)	Phillips 2022	N/A
CRHD UCLA ketamine arm	NCT02165449	USA	UCLA (CRHD U01 MH110008)	Not reported	Zavaliangos-Petropulu 2023	Independent cohort (single paper in review)	Zavaliangos-Petropulu 2023	N/A
Older-adult ketamine cognition trial (NIH Toolbox)	NCT04504175	USA/Canada (multisite)	Columbia/NYSPI; UCLA; UHN+University of Toronto; University of Pittsburgh; Washington University in St. Louis	Oct 13, 2020 – Nov 6, 2021	Oughli 2023	Independent cohort (single paper in review)	Oughli 2023	N/A
Minneapolis VA repeated ketamine (open-label)	Not reported	USA	Minneapolis VA Medical Center (SDTU)	Shiroma 2014: not specified; Shiroma 2020: Apr 2015 – Mar 2019	Shiroma 2014; Shiroma 2020	Possible overlap (same center; unclear linkage)	Shiroma 2020	Shiroma 2014: early repeated-infusion study
Bio-K program (serial ketamine; cognition)	NCT03156504	Canada	Multisite program (per registry)	Per registry	Singh 2024	Independent cohort (single paper in review)	Singh 2024	N/A
Price suicidal implicit cognition study	Not reported	USA	Not reported	Not reported	Price 2014	Independent/unclear (single paper; registry not reported)	Price 2014	N/A
Permoda-Osip (Poland) single-dose study	Not reported	Poland	Not reported	Not reported	Permoda-Osip et al.	Independent/unclear (single paper; registry not reported)	Permoda-Osip et al.	N/A
